# Supplementary material for: Recommendations for the Development of Family-Based Interventions Aiming to Prevent Unhealthy Changes in Energy Balance-Related Behavior during the Transition to Parenthood: A Focus Group Study
Source: Nutrients. 2022 Jun 4;14(11):2346. doi: 10.3390/nu14112346 (PMC9182952; doi:10.3390/nu14112346)
Supplement: Supplementary file 1 [file nutrients-14-02346-s001.zip]

Archive with 1 entries (1 files):
- nutrients-1695081-supplementary.pdf
